# Supplementary material for: A Simplified Three-Item Clinical Score to Identify Exertional Hypoxemia in Fibrotic Interstitial Lung Disease: A Real-World Cohort Study
Source: J Clin Med. 2025 Nov 5;14(21):7858. doi: 10.3390/jcm14217858 (PMC12610787; doi:10.3390/jcm14217858)
Supplement: Supplementary file 1 [file jcm-14-07858-s001.zip]

Archive with 1 entries (1 files):
- jcm-3941539-supplementary.pdf
